# Supplementary material for: Adrenergic stress constrains the development of anti-tumor immunity and abscopal responses following local radiation
Source: Nat Commun. 2020 Apr 14;11:1821. doi: 10.1038/s41467-020-15676-0 (PMC7156731; doi:10.1038/s41467-020-15676-0)
Supplement: Supplementary file 3 — Supplementary Data 1 [file 41467_2020_15676_MOESM3_ESM.xlsx]

## Sheet: Supplementary data 1
Supplementary data 1 Differences in gene expression between CD8+ T-cells from tumors in WT mice vs. β2-AR KO mice.							Non-irradiated Tumor		Irradiated Tumor
						Number	Gene Name	Log2 (Fold Change)	Gene Name	Log2 (Fold Change)
	Non-irradiated Tumor		Irradiated Tumor			39	Notch2	-0.203	Tgfbr2	-0.419
Number	Gene Name	Log2 (Fold Change)	Gene Name	Log2 (Fold Change)		40	Myd88	-0.198	Myd88	-0.4
1	Tnfsf11	-1.077	Cxcr3	-1.737		41	Il2	-0.195	Tnfrsf9	-0.349
2	Tcf7	-1.056	Relb	-1.411		42	Zap70	-0.191	Il15ra	-0.346
3	Sele	-0.957	Icos	-1.366		43	Il21	-0.18	Il12a	-0.331
4	Il12rb2	-0.886	Il12rb2	-1.351		44	Abl1	-0.173	Notch1	-0.327
5	Il17a	-0.813	Tnfsf11	-1.248		45	Bcl3	-0.17	Gzmb	-0.318
6	Cd6	-0.72	Stat5a	-1.241		46	Irf8	-0.168	Il21	-0.276
7	Nfkb1	-0.697	Nfkb2	-1.208		47	Hif1a	-0.168	Stat1	-0.262
8	Stat5a	-0.683	Bcl3	-1.162		48	Ifngr1	-0.144	Cd3d	-0.258
9	Cd28	-0.673	Il21r	-1.155		49	Cd3e	-0.131	Csf2	-0.241
10	Il2ra	-0.662	Src	-1.133		50	Lck	-0.127	Abl1	-0.241
11	Traf4	-0.613	Il2ra	-1.068		51	Cd8a	-0.106	Tnf	-0.226
12	Cxcr3	-0.589	Hif1a	-1.017		52	Il10ra	0.098	Lck	-0.218
13	Nfkb2	-0.573	Sele	-0.983		53	Il10rb	0.111	Cd6	-0.204
14	Csf2	-0.54	Nfkb1	-0.983		54	Il6	0.275	Il2rb	-0.198
15	Stat5b	-0.517	Cd28	-0.952		55	Cd96	0.333	Zap70	-0.116
16	Il21r	-0.517	Tnfrsf1b	-0.919		56	Ifna1	0.367	Cd40lg	-0.109
17	Nfatc1	-0.5	Ifngr1	-0.831		57	Cd274	0.41	Cd3e	-0.108
18	Runx1	-0.498	Runx1	-0.826		58	Ifnar2	0.411	Cd8b1	-0.106
19	Tnfrsf9	-0.482	Pou2f2	-0.801		59	Tgfbr1	0.506	Maf	0.415
20	Relb	-0.464	Stat5b	-0.798		60	Il20	0.604	Il20	0.548
21	Il15ra	-0.385	Cd86	-0.773		61	Ifna2	0.696	Csf1r	0.683
22	Lef1	-0.383	Irf8	-0.739		62	Maf	0.908	Card9	0.749
23	Rela	-0.346	Tcf7	-0.727		63	Cd244	0.956	Cd244	0.857
24	Cd40lg	-0.342	Cxcr6	-0.727		64	Il27	1.091	Fcgr1	1.014
25	Cd82	-0.315	Notch2	-0.69		65	Ifnb1	1.131	Fcgr3	1.014
26	Il17ra	-0.293	Fasl	-0.644		66	Tgfb2	1.131	Cmklr1	1.02
27	Stat6	-0.29	Il17a	-0.642		67	Il6ra	1.245	Fcgr2b	1.395
28	Pou2f2	-0.288	Rela	-0.626		68	Il10	1.465
29	Cxcr6	-0.274	Cd44	-0.617		69	Tgfb3	1.546
30	Fyn	-0.286	Ptpn22	-0.576		70	Il19	1.59
31	Cd27	-0.271	Nfatc1	-0.567		71	Cmklr1	2.333
32	Ikbkg	-0.264	Traf4	-0.565		72	Card9	2.336
33	Il2rb	-0.253	Il17ra	-0.535		73	Fcgr2b	2.714
34	Notch1	-0.243	Cd27	-0.513		74	Fcgr3	2.757
35	Tnfrsf1b	-0.238	Fyn	-0.48		75	Fcgr1	2.799
36	Cd44	-0.234	Stat6	-0.462
37	Stat1	-0.213	Cd82	-0.454		Mice had bilateral tumors, one of which was irradiated. Gene names and NanoString data (Log2 (Fold change of WT/KO)) are shown.
38	Icos	-0.204	Cxcl9	-0.452
