# Supplementary material for: Adrenergic stress constrains the development of anti-tumor immunity and abscopal responses following local radiation
Source: Nat Commun. 2020 Apr 14;11:1821. doi: 10.1038/s41467-020-15676-0 (PMC7156731; doi:10.1038/s41467-020-15676-0)
Supplement: Supplementary file 4 — Source Data [file 41467_2020_15676_MOESM4_ESM.xlsx]

## Sheet: Figure 1a
Figure 1a	Irradiated tumor growth curve (tumor volume(mm^3))													Non-irradiated tumor growth curve (tumor volume(mm^3))
	Day	22°C												Day	22°C
	0	138.083	180.668	219.7	209.088	56.074	90.584	32.7015	129.762	148.716				0	125.388	163.607	201.81	48.074	49.368	18.944	170.667	34.344	93.104
	2	189.771	342.25	514.022	517.562	118.346	176.4	64.715	298.424	163.296				2	300.352	292.896	583.808	98.784	199.761	32.7015	298.125	109.512	226.512
	4	547.428	613.64	667.85	804.825	331.875	317.68	176.748	458.788	500.976				4	595.65	579.483	775.098	185.4	359.734	101.92	507.84	274.752	403.502
	6	708.97	780	1021.52	1159.2	406.137	390.4	213.444	744.673	1281.6				6	1142	810.337	1288.65	248.292	612.864	197.516	721.412	461.288	828.144
	8	908.544	1134.81	1257.7	1729.23	785.066	618.212	361	1019.83	2046.65				8	1663.53	1385.8	2397.69	346.846	1054.99	332.12	1418.52	235.824	1085.17
	Day	30°C												Day	30°C
	0	56.448	129.792	89.7345	58.212	38.7855	105.056	48	25.725	35.378				0	101.124	136.8	88.704	125.537	10.08	16.2	70.875	85	73.75
	2	89.4645	337.662	113.75	91.238	92.5	199.888	62.866	57.132	160.325				2	203.732	222.156	123.032	165.6	66.654	25.432	86.436	140.662	96.9105
	4	200.435	542.588	131.144	110.864	208.896	554.827	186.05	151.838	281.75				4	667.478	491.102	219.7	282.437	175.791	55.016	92.5	213.958	346.56
	6	346.375	892.296	147.258	169.2	386.63	845.64	161.472	166.698	387.2				6	742.63	710.38	292.378	373.182	350.464	67.968	138.083	355.2	384
	8	574.34	849.491	195.112	253.629	608.256	1009.2	303.753	254.016	612.864				8	806.284	806.31	392.418	541.183	584.016	124.468	202.794	315	587.951
	Day	Rad+22°C												Day	Rad+22°C
	0	70.664	91.936	173.821	75.504	153.664	123.596	106.641						0	71.8875	102.528	172.032	166.698	163.35	142.956	182.272
	2	95	160.2	221.03	126.711	297.464	222.156	136.416						2	184.493	105.984	391.314	445.28	334.611	198.45	280.899
	4	109.512	206.388	386.63	215.016	332.024	289.858	163.154						4	344.988	398.664	592.48	724.722	473.984	596.712	595.65
	6	202.419	215.04	462.25	230.909	261.256	433.5	196.2						6	614.079	571.05	950.267	1134.68	601.859	1051.26	686.07
	8	384.552	285.12	502.928	180.589	208.896	368.082	268.997						8	1215.2	749.774	1928.45	1638.14	733.163	1288.41	1065.19
	Day	Rad+30°C												Day	Rad+30°C
	0	193.027	80.64	91.035	123.872	37.8225	56.448	112.896	91.936	93.288				0	115.169	68.75	91.936	54.208	57.112	46.2275	61.017	56.3295	52.9
	2	171.058	89.2375	110.808	198.198	41.6	29.16	133.2	82.0125	125.087				2	75.118	89.376	83.75	63.888	71.7925	44.376	77.315	66.3255	81.12
	4	215.475	78.75	91.238	191.664	48.9985	44.109	176.62	92.4385	167.936				4	128.304	100.92	114.376	71.944	113.715	81.461	67.24	89.888	115.2
	6	221.812	76.2105	87.6365	174.887	50.8475	55.176	178.746	68.77	251.896				6	174.048	141.537	149.4	165.347	215.6	128.375	100.842	128.797	223.767
	8	256.632	36.822	116.573	198.575	32.1715	119.382	172.98	93.312	271.062				8	548.856	201.144	231.811	139.606	157.696	182.648	20	196.52	363.096

## Sheet: Figure 1b
Figure 1b	Irradiated tumor growth curve (tumor volume(mm^3))									Non-irradiated tumor growth curve (tumor volume(mm^3))
	Day	PBS								Day	PBS
	0	11.492	9.2575	0	4.6	15.376	48.4			0	41.1845	5	6.877	4	20.181	28.322
	2	45.496	11.664	9.802	44.1	25.1125	64.512			2	50.784	29.602	15.75	6.912	29.478	50.43
	4	140.899	18.7395	18.944	54.6325	35.378	94.1015			4	130.977	72.03	67.626	12.1945	50.43	85.2355
	6	248.368	21.78	84.5325	102.752	87.1335	132.095			6	205.167	160.744	94.08	44.1	110.956	115.169
	8	352.352	24.276	84.27	131.712	219.284	195.201			8	296.45	295.856	125.316	78.652	165.888	174.902
	10	413.34	36.504	165.888	294.576	283.966	250.312			10	652.864	409.91	299.568	130.235	267.188	340.135
	12	631.236	39.5035	136.93	386.63	347.894	308.367			12	871.808	463.89	331.33	180.336	492.719	447.458
	14	804.65	103.488	225.504	574.34	537.824	400.01			14	958.23	588.06	455.455	276.822	916.218	658.63
	16	1044	146.202	169.016	903.96	722.138	523.45			16	1492.78	644.962	525.312	427.432	1584.32	1120.04
	18	2237.37	386.992	373.968	1409.26	1472.39	1779.89			18	2342.68	998.488	655.452	502.272	1983.69	1604.75
	20	2963.79	811.512	421.2	1561.65	1878.75	2067.81			20	2468.18	1539.06	886.075	792.756	2384.73	1920.39
	Day	Prop								Day	Prop
	0	8.788	40.678	22.3245	23.698	17.55	30.0125			0	30.0125	16.896	20.1465	23.552	21.504	23.12
	2	15.8565	49.923	18.9	37.2645	36.504	49.392			2	67.968	26.011	27.166	54.5455	33.5405	51.772
	4	18.513	61.7625	25.432	59.7375	51.772	76.832			4	107.388	29.602	42.4	89.888	67.712	86.528
	6	44.1	124.2	121.014	70.272	73.2305	111.328			6	300.8	89.888	49.5895	142.228	123.872	123.576
	8	49.726	208.088	141.332	89.7345	108.192	161.448			8	369.8	134.018	94.221	210.7	219.006	166.887
	10	127.8	219.375	215.622	142.228	160.744	231.886			10	610.018	186.2	130.977	283.966	271.779	216.763
	12	166.464	172.062	247.572	181.804	216.625	315.171			12	705.894	234.196	170.582	382.925	447.458	290.207
	14	183.75	399.384	306.562	210.7	289.688	429.887			14	629.695	295.312	316.368	559.836	614.102	414.176
	16	220.32	512.79	326.344	262.808	383.268	518.826			16	683.65	720.779	443.576	716.625	716.107	603.648
	18	278.438	863.821	405.72	447.536	491.102	645.028			18	1089.54	629.216	1164.93	915.712	1062.08	797.756
	20	300.938	1542.55	994.194	968.202	1081.72	1273.04			20	1274.88	740.896	1322.34	1523.52	1463.41	1373.63
	Day	PBS+Rad								Day	PBS+Rad
	0	44.5465	32.8	39.69	31.941	38.663	34.983			0	32	32	40.678	29.808	42.527	28.512
	2	81.634	34.2225	58.08	62.426	50.625	28.512			2	42.527	26.6955	26.011	32.1715	70.227	31.046
	4	130.144	31.1805	86.436	57.132	82.8345	22.3245			4	83.232	29.602	64.512	36.1415	187.308	0
	6	204.25	55.016	247.572	123.576	176.128	18.944			6	171.113	65	106.624	99.0945	210.392	0
	8	242.811	95.2875	434.007	117.6	120.213	14.297			8	274.36	106.171	199.119	178.85	222.912	0
	10	396.94	149.4	546.546	163.8	70.304	13.8765			10	324.532	185.679	182.648	219.375	305.942	0
	12	473.062	156.645	719.17	97.686	36.1415	0			12	406.78	266.805	232.73	246.402	316.894	0
	14	744.876	269.5	965.888	77.184	41.067	0			14	576	487.142	417.874	322.752	393.348	0
	16	924.075	340.784	1490.35	61.056	68.77	0			16	585.844	686.816	358.228	257.372	625	0
	18	1251.81	554.47	1630.67	26.588	60.75	0			18	774.457	794.976	523.418	235.468	1166.1	0
	20	1664.62	974.242	1700.25	0	198.575	0			20	1060.9	1216.8	868.292	208.373	1779.01	0
	Day	Prop+Rad								Day	Prop+Rad
	0	30.324	38.988	31.046	29.6595	19.22				0	19.8	22.542	24.276	25.92	22.3245
	2	44	77.315	53.24	36.1415	0				2	23.275	43.4515	23.698	32.49	19.968
	4	87.12	146.98	58.725	31.1805	0				4	15.8565	48.074	0	36	36.1415
	6	128.304	136.462	73.75	52.65	0				6	0	44.1	0	141.537	143.748
	8	144.342	133.12	50.274	54.1205	0				8	0	0	0	135.168	197.173
	10	174.6	34.4605	66.816	93.775	0				10	0	0	0	249.018	88.4835
	12	245.191	26.6955	0	40	0				12	0	0	0	300.8	105.056
	14	312.188	38.025	0	55.225	0				14	0	0	0	550	94.77
	16	413.526	33.462	0	0	0				16	0	0	0	461.041	69.12
	18	531.609	70.227	0	0	0				18	0	0	0	475.398	50.43
	20	710.572	42.336	0	0	0				20	0	0	0	499.408	59.904

## Sheet: Figure 1c
Figure 1c	Irradiated tumor growth curve (tumor volume(mm^3))													Non-irradiated tumor growth curve (tumor volume(mm^3))
	Day	PBS												Day	PBS
	0	207.576	305.856	317.075	358.956	312.188	396.8	165.292	341.056	298.442	290.43			0	182.752	303.264	298.08	343.672	323.456	309.375	298.424	355.737	294.899	187.308
	2	536.238	644.351	571.389	645.12	579.483	806.284	436.364	691.2	622.725	613.7			2	396.94	672.362	596.232	640.512	542.7	686.857	762.528	645.028	690.971	305.344
	4	919.6	1085.06	1124.12	1330.02	998.001	1607.06	832.388	1422.28	1047.42	1123.2			4	854.464	1303.2	1147.78	1287.47	1209.6	1571.7	1398.44	1453.12	1475.85	752.812
	5	1685.39	1757.12	1696.84	1783.6	1710.88	1818.7	1616.04	1831.1	1692.38	1780.61			5	1170.67	2024.45	2076.89	1925.66	1714.8	1809.18	1837.75	2034.68	1875.83	1809.18
	Day	Prop												Day	Prop
	0	365.04	268.997	317.608	322.404	457.925	298.08	279.776	312.132	145.119	267.173			0	317.075	290.43	386.942	306.418	256.608	337.5	306.656	266.976	287.337	274.36
	2	631.774	596.712	595.35	587.951	964.059	588.132	619.65	782.775	529	658.63			2	640.512	622.725	715.498	654.336	486.68	618.52	634.8	579.483	701.092	668.165
	4	1082.95	1097.6	1184.1	1040.6	1646.57	998.001	1210.77	1244.48	861.372	1116.85			4	1265.14	1272.58	1357.4	1365.34	868.968	1325.65	1218.32	1129.34	1204.63	1321.4
	5	1783.06	1603.01	1795.6	1561.65	2337.1	1707.98	1813	2081.47	1742.53	1767.87			5	2046.65	1848.75	2142.26	2294.39	1580.13	1780.61	1923.44	1803.2	1990.66	1977.22
	Day	PBS+Rad												Day	PBS+Rad
	0	383.818	355.914	352.872	262.606	311.747	374.4	274.443	287.337	243.936	287.337			0	302.46	292.5	332.12	314.411	306.418	293.095	320.346	269.115	274.4	340.918
	2	627.237	587.594	672.28	538.208	472.752	613.7	571.32	498.525	419.2	550.51			2	636.192	631.377	646.866	596.232	609.684	622.08	626.336	550.525	465.007	725.274
	4	1016.06	968	1003.52	913.952	931.612	1071.22	1009.2	1016.06	1152	1058			4	1296	1047.29	1182.44	1013.24	991.44	1116.85	1294.91	1145.16	1070.85	1570.23
	5	1675.87	1671.61	1748.55	1671.27	1675.87	1694.92	1690.59	1666.35	1704.44	1729.23			5	1751.11	1761.57	1794.11	1948.34	1898.64	1871.08	1858.45	1651.95	1767.83	1935.74
	Day	Prop+Rad												Day	Prop+Rad
	0	274.4	282.296	302.46	297.419	213.444	309.394	55.176	241.758	300.672	317.608			0	303.264	285.12	305.856	349.83	237.402	329.062	396.118	303.918	198.45	383.818
	2	618.212	588.132	622.728	558.9	423.36	550.51	91.854	587.951	567	651.766			2	605.43	571.392	627.237	618.52	522.72	562.95	745	554.85	599.04	635.904
	4	1016.06	1110.9	910.196	974.242	968.302	978.432	1110.9	1010.35	1016.48	995.982			4	1053.45	1011.71	1294.91	1521	1003.1	1253.25	1466.37	1177.25	968	1154.12
	5	1679.83	1754.2	1704.44	1580.13	1729.23	1713.94	1614.13	1685.81	1544.22	1790.14			5	1540.1	1647.31	2032.13	2026.48	1547.61	1795.16	2252.64	1726.75	1631.14	1707.98

## Sheet: Figure 1d
Figure 1d	Irradiated tumor growth curve (tumor volume(mm^3))												Non-irradiated tumor growth curve (tumor volume(mm^3))
	Day	WT:PBS+Rad											Day	WT:PBS+Rad
	0	200.9	100.602	56.074	106.434	178.537	129.6						0	207.103	71.25	93.288	105.593	117.212	198.45
	2	240.125	229.992	99.238	176.418	360.406	251.896						2	310.464	120.094	158.438	234.476	208.088	226.482
	4	452.824	349.272	150.381	210.826	438.893	215.825						4	578.654	360.855	468.512	388.08	192.512	281.25
	6	559.836	452.824	251.256	280.845	595.448	243.682						6	861.372	616.512	729.371	630.403	259.7	319.41
	8	726	376.544	281.627	288.99	700.771	299.218						8	1161.29	614.656	804.825	927.288	488.2	339.2
	10	1101.56	416.304	461.228	343.746	739.976	331.632						10	1497.38	994.194	810.337	1304.69	919.368	794.976
	Day	WT:Prop+Rad											Day	WT:Prop+Rad
	0	128.774	39.2	71.656	165.347	110.466	53.6625	80.19					0	70.227	95.8455	45.864	86.022	147.875	85.833	82.5
	2	173.4	53.24	136.462	282.296	137.5	80.19	136.462					2	62.426	102.344	50.336	115.351	133.956	133.2	94.9365
	4	361.25	90.75	199.584	363.888	351.014	59.248	67.712					4	76.7295	182.648	72.03	163.37	160.2	172.827	158.76
	6	312.666	82.472	221.154	303.753	288.99	82.8655	77.064					6	56.3295	275.562	105.966	180.918	261.121	316.368	196.463
	8	123.576	139.264	258.57	372.006	387.2	58.08	57.6					8	30.0125	239.704	62.422	254.144	372.006	513.422	380.894
	10	102.528	150.282	306.936	342.216	317.202	56.074	51.6375					10	30.118	317.52	60.7475	414.05	377.196	485.98	473.85
	Day	KO:PBS+Rad											Day	KO:PBS+Rad
	0	107.648	100.602	75.843	40.344	118.354	72.828						0	125.316	54.675	82.8345	62.5	31.768	81.25
	2	148.838	140.899	141.537	111.392	167.706	129.6						2	138.6	167.936	119.422	81.634	25.725	162.729
	4	160.2	156.282	175.338	257.091	137.677	176.157						4	242.47	259.92	199.838	168.683	22.05	269.769
	6	112.091	113.132	364.863	363.096	81.634	216.625						6	355.74	292.032	495.062	336.774	7.406	209.088
	8	169.136	93.312	471.3	639.846	51.772	147.942						8	677.448	310.005	733.482	389.88	7.406	271.472
	10	178.605	74.4385	516.906	625	53.016	132.278						10	948.717	416.295	715	517.72	0	390.38
	Day	KO:Prop+Rad											Day	KO:Prop+Rad
	0	160.003	81.461	87.079	123.008	21.2355	37.926	53.6625	58.19				0	75	34.2225	37.926	107.648	72.576	89.376	90.75	66.0275
	2	282.014	124.93	147.456	265.243	52.65	114.873	96.8	56.448				2	117	44.528	56.448	156.325	115.34	118.8	150.701	85.833
	4	419.832	148.104	315.171	343.914	46.575	86.2125	95.2875	51.9115				4	171.5	66.25	71.656	344.389	121.086	158.994	228.152	154.213
	6	434.007	202.502	196.463	488.448	46.575	136.93	120.094	137.677				6	271.062	120.213	81.9315	620	199.584	308.93	332.12	174.24
	8	368.082	100.719	161.448	617.98	38.663	42.527	172.062	55.016				8	136.462	87.48	20.992	605.696	230.688	321.726	441	225.4
	10	406.782	132.095	190.782	763.992	59.168	16.896	166.464	23.275				10	351.014	133.956	7.488	856.309	480.2	384.592	663.335	313.326

## Sheet: Figure 2a
Figure 2a	Irradiated tumor growth curve (tumor volume(mm^3))													Non-irradiated tumor growth curve (tumor volume(mm^3))
	Day	PBS+Rad+anti CD8												Day	PBS+Rad+anti CD8
	0	46.464	62.208	23.04	55.016	89.888	11.368	9.464	27.864	11.368	29.16			0	78.4195	65.664	40.344	67.3745	100.719	9.126	33.212	43.218	77.5	33.212
	2	147.875	105.056	39.5035	98.3125	121.835	16.337	15.376	19.456	13.5	33.212			2	139.606	215.016	154.638	202.005	186.517	17.408	39.5035	102.689	91.25	77.184
	4	419.476	169	98.441	188.06	373.498	25.92	66.25	19.602	13.5	27.744			4	344.452	419.71	213.16	494.95	354.784	35.2	148.84	288.684	373.968	199.761
	6	1017.55	339.575	337.892	612.06	584.325	47.5875	216.302	66.0275	28.158	51.6375			6	831.464	893.101	615.322	921.736	1024.19	66.816	449.748	908.28	935.712	777.728
	7	1391.59	363.312	441.408	749.909	813.848	63.75	317.52	75	47.5875	75			7	1281.25	1228.39	691.014	1412.44	1489.6	81.12	659.776	1051.2	1233.87	883.728
	9	1653.75	545.754	1015.62	1231.43	1217.88	176.157	447.174	94.77	121.086	120.213			9	1950.41	1580.54	1278.49	1727.94	1734.56	159.744	922.716	1666	1822.52	1180.8
	10	1920.39	668.542	1630.67	1562.91	1552.09	178.537	696.136	124.93	225.264	144.652			10	2756.84	1952.29	1400.57	2654.44	2296.35	289.338	1060.9	2299.75	2788.85	1489.75
	Day	Prop+Rad+anti CD8												Day	Prop+Rad+anti CD8
	0	16.072	28.749	12.152	27.216	63.36	7.776	24.276	8.125	13.5	13.0355			0	11.664	35.301	16.3995	28.749	59.904	15.8565	55.296	21.386	37.926	83.824
	2	36.963	64.827	9.802	32.7015	65	7.776	55.296	13.0355	14.504	21.2355			2	28.158	131.072	15.288	60.025	97.47	40.572	80.19	40.572	70.227	120.094
	4	63.7875	75.843	14.297	205.167	145.762	11.368	136.462	30.118	24.5	28.0645			4	26.568	381.024	16.8175	400.01	270	120.6	376.248	95.648	240.125	144.869
	6	135	148.104	16.337	289.132	451.315	18.432	342.216	120.933	31.941	111.6			6	99.825	827.544	32.8	862.407	678.366	343.188	793.904	306.936	471.37	403.082
	7	172.98	269.001	20.808	338.688	591.658	32	445.423	111.392	79.768	140.4			7	114.376	1076.11	45.5625	1199.9	1210.94	469.752	1248.41	413.1	751.581	527.962
	9	399.384	372.087	30.324	467.877	629.442	40.678	784	317.52	177.45	299.568			9	251.256	1285.96	121.086	1442.69	1503	742.562	1743.75	677.217	925.75	1195.31
	10	643.468	616.512	32	550.687	807.025	42.336	874.64	605.696	423.864	671.369			10	451.584	1758.61	186.624	2121.94	2227.2	938.975	1769.41	1032.26	1066.59	1503.56
	Day	PBS+Rad+Isotype												Day	PBS+Rad+Isotype
	0	28.7875	15.376	12.152	16.896	16.384	7.6705	25.92	13.95	12.544	57.132			0	24.276	28.749	9.375	56.448	40.572	31.752	30.42	22.542	22.6625	50.8475
	2	37.544	11.2995	20.808	11.76	19.602	13.0355	30.456	15.979	15.138	107.217			2	38.025	43.4515	21.78	85.6745	92.2625	68.9265	107.217	36.1415	32	49.6125
	4	65.664	72.828	37.8225	16.896	101.92	62.426	134.018	55.176	77.2475	85.176			4	95.2875	124.2	69.629	148.104	200.9	139.264	205.167	161.604	53.24	149.988
	6	82.8655	102.602	74.36	37.926	434.752	114.376	188.012	92.512	133.12	197.582			6	172.032	279.046	252.05	566.636	530.604	464.788	885.062	161.172	196.52	271.472
	7	158.76	115.351	86.2125	46.225	536.238	215.136	214.245	130.696	321.048	262.808			7	306.936	316.028	471.3	663.062	738.1	520.536	962.104	274.36	337.892	573.949
	9	296.227	191.808	166.635	56.448	592.767	279.046	238.464	306.936	340.216	408.726			9	460.8	427.432	600.163	684.28	1056.76	618.212	1194.01	346.8	620	864.234
	10	318.028	310.464	213.564	107.911	790.087	372.6	250.463	389.207	343.914	300.352			10	433.2	738.1	760.725	738.675	1492.14	672.744	1509.2	432.45	773.344	915.062
	Day	Prop+Rad+Isotype												Day	Prop+Rad+Isotype
	0	10.976	16.2	10.976	16.384	40.8	29.16	57.6	47.5875	48.074	13.95			0	7.2	23.976	12.544	27.216	26.6955	11.154	45.496	28.175	17.408	45.496
	2	11.154	20.992	13.95	17.9685	36	31.046	39.7535	90.944	44.376	11.25			2	8.064	13.456	13.328	25.3265	23.976	19.602	76.25	80.4335	34.656	71.25
	4	17.408	9.802	15.376	15.8565	47.432	52.6965	62.426	168.776	66.25	15.75			4	8.464	16.384	19.456	47.432	83.824	28.88	132.278	138.6	75.429	78.03
	6	34.4605	31.046	16.65	116.614	78.03	82.5	130.696	223.818	59.904	45.5625			6	27.436	368.327	32.49	84.27	156.325	74.4385	334.611	281.25	119.072	209.202
	7	86.2125	55.225	22.542	126.852	85.176	82.8655	57.6	126.852	56.448	15.376			7	30.42	497.317	70.227	180.336	156.775	59.904	322.752	498.677	138.384	176.157
	9	105.593	55.296	13.0355	259.92	26.011	161.172	65	162.662	30.324	15.376			9	35.301	707.472	50.625	555.038	247.009	90.944	577.422	622.913	180.918	385.067
	10	75.6315	36.982	8.464	219.284	27.38	123.008	51.6375	143.65	8.125	15.376			10	28.88	686.664	46.464	559.55	210.392	97.556	515.15	523.45	168.776	354.025

## Sheet: Figure 2b
Figure 2b	Irradiated tumor growth curve (tumor volume(mm^3))													Non-irradiated tumor growth curve (tumor volume(mm^3))
	Day	WT: Rad+anti CD8												Day	WT: Rad+anti CD8
	0	53.016	2.601	9.126	18.513	39.5035	231.886	160.826	36.1	217.328				0	65.664	11.2995	21.78	13.95	63.75	206.848	124.468	134.56	83.75
	1	63.6265	4	31.2375	22.6625	185.13	290.521	217.088	145.926	383.268				1	80	20.808	38.808	15.979	243.36	309.082	133.2	167.445	191.896
	3	88.938	15.3	62.208	37.926	210.392	447.174	334.036	245.48	534.336				3	144	28.749	111.925	61.017	304.2	465.007	215.472	541.5	660.654
	5	259.002	86.25	128.576	61.2255	657.965	916.218	944.539	476.256	1016.48				5	599.04	47.432	180.668	196.608	1051.39	1216.7	398.816	1107.07	1220.49
	7	406.272	106.434	236.927	160.2	971.919	1166.95	1064.8	1098.08	1564.67				7	742.63	153.062	277.255	279.936	1533.31	2025.31	951.665	1946.03	1507.18
	8	478.325	343.914	334.988	187.2	1406.28	1280.66	1497.77	1607.2	1932.97				8	985.68	228.218	544.968	355.224	2352.6	2773.97	1351.37	3030.39	2025.02
	11													11
	12													12
	Day	WT: Rad+Isotype												Day	WT: Rad+Isotype
	0	58.08	23.328	25.725	12.615	29.602	31.1805	35.937	49.4325	18.432				0	37.8225	22.103	129.762	30.118	87.552	62.92	91.6735	44.1	48.074
	1	175.338	61.056	28.88	17.7785	23.698	41.1845	72.324	62.92	21.504				1	119.382	28.749	267.05	118.588	132.678	184.19	209.088	68.479	61.7625
	3	90.75	69.629	19.7005	31.768	19.968	64.512	90.988	65.824	54.208				3	81.648	38.988	422.663	146.98	196.044	374.4	384	110.808	68.479
	5	473.062	84.035	137.5	46.464	44.528	103.488	116.448	144.581	98.3125				5	156.426	254.947	596.43	396.118	491.744	550.8	919.368	194.35	215.472
	7	596.759	110.412	159.526	95.8455	136.458	155.648	143.259	216.625	106.624				7	87.808	280.845	724.271	702.27	899.433	665	1107.07	238.206	346.375
	8	514.35	110.956	255.881	278.842	373.968	449.748	561.834	392.673	232.73				8	75.6315	459.472	1059.17	1036.8	1289.68	998.001	1673.61	210.7	531.913
	11													11
	12													12
	Day	KO: Rad+anti CD8												Day	KO: Rad+anti CD8
	0	78.336	18.513	36.504	107.5	31.104	27.38	61.952	61.7625					0	83.824	42.336	32.7015	33.934	53.24	35.7435	133.209	129.96
	1	127.809	19.456	26.588	104.444	69.696	26.3375	69.696	104.04					1	164.714	45.496	78.732	78.0325	81.634	94.9365	176.748	148.716
	3	194.56	58.19	61.3565	237.917	107.892	36.822	84.64	142.2					3	197.966	163.724	98.3125	101.92	97.344	114.92	391.988	285.66
	5	635.107	66.27	96.0915	425.6	186.368	34.2225	119.556	368.219					5	514.615	523.264	334.611	503.382	119.487	184.559	946.832	596.712
	7	1033.75	156.282	129.214	714.07	400	100.602	160.55	393.588					7	1289.38	614.079	590	613.836	279.936	323.456	1534.83	748.015
	8	1097.67	289.1	196.794	919.6	681.169	110.808	409.909	1218.43					8	1433.44	1309.77	755.634	824.328	482.23	703.04	2121.94	1238.85
	11													11
	12													12
	Day	KO: Rad+Isotype												Day	KO: Rad+Isotype
	0	59.248	88.938	43.706	102.06	43.808	44.376	78.03	76.25	63.0375	26.95			0	51.304	36.2785	10.206	70.688	29.16	35.2	26.3375	19.652	22.3245	19.602
	1	65.664	84.27	48.9985	92.5	53.6	46.225	67.968	84.5325	78.5825	22.016			1	31.046	28.749	6.348	105.341	32.8	22.3245	12.1875	16.3995	28.7875	22.05
	3	73.2305	78.03	58.752	142.97	47.628	80.19	57.7125	71.424	137.052	13.328			3	116.573	30.324	10.3125	147.994	31.752	41.454	50.784	83.232	31.2325	59.7375
	5	84.5325	72.5	50.625	98.784	76.032	68.4285	50.8475	58.725	147.392	18.513			5	477.9	107.217	35.2	252.333	51.6375	19.8	67.626	104.43	45.864	109.512
	7	86.528	68.4285	46.464	87.725	103.488	61.2255	42.025	50.8475	180.668	31.1805			7	609.188	162.662	31.941	465.75	61.056	13.4375	26.568	337.561	38.663	188.528
	8	70.272	53.6625	43.4515	62.5	53.6625	43.56	32.49	42.8655	118.098	15.376			8	803.374	261.562	46.2275	49.726	49.726	18.432	66.25	752.812	17.92	289.688
	11	57.7125	47.1495	34.983	99.238	42.025	11.368	25.725	36.1	127.056	13.0355			11	1004.16	481.95	144.342	32.8	32.8	11.2995	58.5385	972.038	19.22	349.83
	12	48.074	40	20.181	77.2475	23.04	7.8125	18.7395	28.7875	112.896	9.464			12	1445.21	758.912	72.03	26.6955	26.6955	6.348	39.7535	1635.92	16.337	455.457

## Sheet: Figure 2c
Figure 2c	CT26 Tumor volume (mm^3)					4T1 Tumor volume (mm^3)
	Naive mice	Local rechallenge in cured mice	Distant rechallenge in cured mice			Naive mice	Local rechallenge in cured mice	Distant rechallenge in cured mice
	1398.29	0	0			493.056	1015.2	209.484
	1903.88	0	0			216.302	361.25	134.54
	1520.29	0	0			385.067	427.432	173.225
	1717.36	0	0			265.6	768.35	69.629
	1576.6	0	0			101.92	522.199	208.08
		0				173.4	461.288	174.636
		0					1120.97	288.684
		0					610.018	264.375
		0					378.895	113.4
		0					367.84	179.56
		0					358.706	244.488
		0					84.564	100.719
		0					101.124	123.462
		0					477.9	352.8
		0					407.932
		0					176.157
							713.9
							292.783
							767.936

## Sheet: Figure 2d
Figure 2d	Local rechallenged tumor growth curve (tumor volume(mm^3))									Distant rechallenged tumor growth curve (tumor volume(mm^3))
	Day	PBS								Day	PBS
	3	21.504	25.92	20.992	17.298	21.78	10.9375			3	3.328	3.564	3.757	8.75	7.26	1.96
	4	17.7785	6.348	5	5.292	27.216	10.935			4	3.3235	1.9125	1.96	6.877	4.8	0
	5	30.8025	3.402	8.464	13.456	30.324	10.5705			5	3.456	2.475	1.764	7.776	0	0
	6	30.625	6.0835	5.415	5.292	20.6615	11.664			6	4.335	0	2.176	1.6875	0	0
	10	12.0285	0	0	0	0	0			10	0	0	0	0	0	0
	11	6.05	0	0	0	0	0			11	0	0	0	0	0	0
	14	0	0	0	0	0	0			14	0	0	0	0	0	0
	17	0	0	0	0	0	0			17	0	0	0	0	0	0
	Day	Anti CD8								Day	Anti CD8
	3	13.5	28.0645	16.337	23.698	20.181	18.45			3	6.776	5.9535	7.2	10.3125	13.456	7.488
	4	18.513	33.934	34.225	52.65	46.746	47.1495			4	7.1415	3.24	5.2	3.0345	13.456	11.664
	5	27.216	50.8475	70.886	67.968	87.88	63.6265			5	7.2	4.8	4.8	6.877	24.624	16.65
	6	45.387	47.432	160.2	91.2925	149.504	94.1015			6	19.0575	1.666	4.8	5.324	41.454	16.856
	10	433.944	160.55	242.55	164.775	214.243	166.887			10	104.43	0	0	0	144.869	45.63
	11	534.336	210.392	320.568	329.476	324.576	215.825			11	138.915	0	0	0	181.805	80
	14	1016.06	552.96	404.6	468.308	438.893	443.576			14	419.476	0	0	0	427.734	119.487
	17	2097.69	1574.66	879.462	1779.89	1047.91	1467.11			17	1000	0	0	0	932.137	346.375
	Day	Anti CD4								Day	Anti CD4
	3	19.602	8.788	12.1875	19.652	23.275	7.6705			3	5.566	5.8	4.725	1.0985	8.064	13.122
	4	25.272	9.464	8.928	16.2	25.1125	19.456			4	4	3.3235	4.05	1.47	8.064	16.767
	5	27.216	9.0625	17.92	16.2	39.5035	20.181			5	2.916	3.402	3.179	1.372	8.75	19.6
	6	47.628	13.0355	6.912	14.7175	15.5585	9.2575			6	0	1.6875	0	0	8.352	23.04
	10	33.462	0	4.8	0	0	4.851			10	0	0	0	0	0	0
	11	0	0	0	0	0	0			11	0	0	0	0	0	0
	14	0	0	0	0	0	0			14	0	0	0	0	0	0
	17	0	0	0	0	0	0			17	0	0	0	0	0	0
	Day	CD8 Isotype								Day	CD8 Isotype
	3	27.436	4.4	24.624	6	25.725	5.733			3	3.888	4.5125	5.2345	5.324	4.8735	6.292
	4	28.749	3.078	17.7785	4.1515	14.4	7.1415			4	2.156	5.808	0	2.7455	2.1375	0
	5	46.464	6.615	29.4335	8.64	44.528	8.4375			5	1.6875	7.488	0	3.24	5.808	0
	6	44.528	7.406	27.864	5.566	29.808	7.8125			6	0	5.324	0	0	3.4295	0
	10	23.275	11.76	6.534	0	16.072	0			10	0	0	0	0	0	0
	11	17.92	10.14	0	0	0	0			11	0	0	0	0	0	0
	14	0	0	0	0	0	0			14	0	0	0	0	0	0
	17	0	0	0	0	0	0			17	0	0	0	0	0	0
	Day	CD4 Isotype								Day	CD4 Isotype
	3	10.5705	22.3245	14.8955	19.7005	9.0625	12.936			3	6.0835	5.292	4.212	4.6305	4.851	4.332
	4	6.348	17.92	9.6875	22.016	6.05	25.1125			4	14.297	4.851	2.944	3.0345	2.916	3.375
	5	11.368	20.808	13.456	33.212	10.3125	30.324			5	28.88	3.564	0	3.078	6.912	6.174
	6	12.393	20.992	10.206	28.749	9.375	16.384			6	40.572	2.048	0	2.176	4.8	2.7
	10	0	11.2995	0	0	20.1465	5.808			10	71.5275	0	0	0	0	0
	11	0	4.536	0	0	18.944	0			11	63.6265	0	0	0	0	0
	14	0	0	0	0	0	0			14	80.0565	0	0	0	0	0
	17	0	0	0	0	0	0			17	58.752	0	0	0	0	0
	Day	Naïve mice								Day	Naïve mice
	3	202.752	233.046	52.9	155.682	88.75				3	202.752	233.046	52.9	155.682	88.75
	4	462.721	550.16	115.351	385.784	271.483				4	462.721	550.16	115.351	385.784	271.483
	5	843.989	880.632	223.767	884.34	662.7				5	843.989	880.632	223.767	884.34	662.7
	6	998.487	1298	363.384	955.06	979.519				6	998.487	1298	363.384	955.06	979.519
	10	1902.76	1944.71	972.038	2472.13	1485.34				10	1902.76	1944.71	972.038	2472.13	1485.34
	11	2768.43	4434.56	1183.95	2472.13	1890.79				11	2768.43	4434.56	1183.95	2472.13	1890.79
	14									14
	17									17

## Sheet: Figure 3a
Figure 3a	#IFNg+CD8+ T cells per mg tumor
	WT PBS+Rad	WT Prop+Rad	KO PBS+Rad	KO Prop+Rad
	37.8675	91.1637	80.1578	108.7
	61.6159	101.715	103.858	118.128
	30.991	47.651	107.479	62.7315
	31.1347	61.9143	31.6179
	24.3368	85.0714	73.0503
	18.9053	45.4419
	30.6666	51.5776

## Sheet: Figure 3b
Figure 3b	#GzmB+CD8+ T cells per mg tumor
	WT PBS+Rad	WT Prop+Rad	KO PBS+Rad	KO Prop+Rad
	481.141	2599.16	2912.84	1757.17
	694.719	2542.61	1677.69	1245.79
	1062.32	1088.02	1270.68	715.195
	823.097	2420.12	207.628
	385.041	1061.15	781.337
	665.313	977.1

[truncated: 35 more sheets: Figure 3c, Figure 3d, Figure 3e, Figure 3f, Figure 3g, Figure 3h, Figure 3i, Figure 3j, Figure 4a, Figure 4b, Figure 4c, Figure 4d, Figure 4e, Figure 4f, Figure 4g, Figure 4h, Figure 4i, Figure 4j, Figure 4k, Figure 5a …]
